# Supplementary material for: Emission Characteristics of Air Pollutants and CO2 from 11 Cities with Different Economic Development around the Bohai Sea in China from 2008–2017
Source: Toxics. 2022 Sep 19;10(9):547. doi: 10.3390/toxics10090547 (PMC9505806; doi:10.3390/toxics10090547)
Supplement: Supplementary file 1 [file toxics-10-00547-s001.zip]

Archive with 1 entries (1 files):
- toxics-1909161-supplementary.pdf
